# Supplementary material for: Synergistic Liposomal Delivery of Ibrexafungerp Citrate and Marine-Sourced Silver Nanoparticles for Effective Management of Vulvovaginal Candidiasis
Source: J Funct Biomater. 2026 Jun 9;17(6):290. doi: 10.3390/jfb17060290 (PMC13302633; doi:10.3390/jfb17060290)
Supplement: Supplementary file 1 [file jfb-17-00290-s001.zip]

Archive with 1 entries (1 files):
- jfb-4265615-supplementary.pdf
